# Supplementary material for: Feedback from an avatar facilitates risk-taking by modulating the amygdala response to feedback uncertainty
Source: PLoS Biol. 2025 Apr 22;23(4):e3003122. doi: 10.1371/journal.pbio.3003122 (PMC12015647; doi:10.1371/journal.pbio.3003122)
Supplement: S1 Table — We constructed models by removing the parameters one by one from the full model and evaluated each of them based on the sum of AIC and BIC. The table displays a list of removed parameters from the full model and the sum of AIC and BIC across participants. The best models were #16 according to AIC and #7 according to BIC. (XLSX) [file pbio.3003122.s001.xlsx]

## Sheet: S1 Table
	model	removed parameter		AIC(x103)	BIC(x103)
	#1	loss, win, no-win, variance, previous outcome, feedback-uncertainty	subjective probability	15.44	17.136
	#2		distortion parameter of monetary reward	40.55	41.9
	#3		safe	59.094	60.459
	#4		distortion parameter of safe reward	35.18	36.54
	#5	loss, win, no-win, variance, previous outcome	subjective probability	14.227	16.262
	#6		distortion parameter of monetary reward	21.286	22.98
	#7		feedback uncertainty	13.372	15.067
	#8		safe	14.129	16.027
	#9		distortion parameter of safe reward	32.57	34.26
	#10	loss, win, no-win	subjective probability	13.269	15.981
	#11		distortion parameter of monetary reward	19.506	21.876
	#12		feedback uncertainty	13.251	15.634
	#13		safe	20.33	22.701
	#14		distortion parameter of safe reward	31.45	33.82
	#15		variance	13.199	15.571
	#16		previous outcome	13.017	15.391
	#17	loss, win, no-win	subjective probability	13.888	17.278
	#18		distortion parameter of monetary reward	20.137	23.183
	#19		no win	13.161	15.873
	#20		distortion parameter of no win	13.43	16.481
	#21		feedback uncertainty	13.788	16.839
	#22		safe	16.893	19.947
	#23		distortion parameter of safe reward	31.91	34.96
	#24		variance	13.72	16.77
	#25		previous outcome	13.607	16.658
	#26	loss	subjective probability	14.515	18.584
	#27		distortion parameter of monetary reward	20.771	24.5
	#28		no win	13.76	17.151
	#29		distortion parameter of no win	14.037	17.766
	#30		win	13.745	17.135
	#31		distortion parameter of win	14.062	17.792
	#32		feedback uncertainty	14.357	18.086
	#33		safe	17.49	21.217
	#34		distortion parameter of safe reward	33.31	37.03
	#35		variance	14.256	17.984
	#36		previous outcome	14.244	17.973
	#37		subjective probability	19.37	24.12
	#38		distortion parameter of monetary reward	24.395	28.8
	#39		no win	18.191	22.26
	#40		distortion parameter of no win	18.439	22.85
	#41		win	18.169	22.24
	#42		distortion parameter of win	18.489	22.9
	#43		feedback uncertainty	18.828	23.24
	#44		loss	14.384	18.452
	#45		distortion parameter of monetary loss	30.39	34.79
	#46		safe	18.201	22.608
	#47		distortion parameter of safe reward	37.61	42.01
	#48		variance	18.795	23.2
	#49		previous outcome	18.731	23.14
	#50	full model	none	18.753	23.5
