# Supplementary material for: Feedback from an avatar facilitates risk-taking by modulating the amygdala response to feedback uncertainty
Source: PLoS Biol. 2025 Apr 22;23(4):e3003122. doi: 10.1371/journal.pbio.3003122 (PMC12015647; doi:10.1371/journal.pbio.3003122)
Supplement: S2 Table — Using the models that passed stage 1, we identified which model parameters should be estimated separately for avatar and human conditions based on the sum of AIC and BIC across all participants. The best model was #16−6, which is represented in Eqs 11 and 13. See Materials and Methods, in which only βfu is estimated separately in the avatar and human conditions. (XLSX) [file pbio.3003122.s002.xlsx]

## Sheet: S2 Table
	model	parameters estimated separately	AIC(x103)	BIC(x103)
	#7	all	13.372	15.067
	#7-1	subjective probability	12.2522	12.591
	#7-2	distortion parameter of monetary gamble reward	12.217	12.5565
	#7-3	distortion parameter of safe reward	12.279	12.618
	#7-4	safe	12.266	12.604
	#7-5	subjective probability, distortion parameter of monetary gamble reward	12.823	13.501
	#7-6	subjective probability, distortion parameter of monetary safe reward	12.586	13.264
	#7-7	subjective probability, safe	12.538	13.214
	#7-8	distortion parameters of monetary gamble and safe reward	12.505	13.183
	#7-9	distortion parameter of monetary gamble reward, safe	12.497	13.173
	#7-10	distortion parameter of monetary safe reward, safe	12.577	13.254
	#7-11	distortion parameters of monetary gamble and safe reward, safe	12.807	13.818
	#7-12	subjective probability, distortion parameter of monetary gamble reward, safe	12.85	13.866
	#7-13	subjective probability, distortion parameter of monetary safe reward, safe	12.7684	13.786
	#7-14	subjective probability, distortion parameters of monetary gamble and safe reward	12.76	13.777
	#16-1	all	13.06	15.094
	#16-2	subjective probability	11.689	12.028
	#16-3	distortion parameter of monetary gamble reward	11.641	11.981
	#16-4	distortion parameter of safe reward	11.716	12.055
	#16-5	safe	11.716	12.055
	#16-6	feedback uncertainty	11.628	11.967
	#16-7	subjective probability, distortion parameter of monetary gamble reward	11.899	12.577
	#16-8	subjective probability, distortion parameter of monetary safe reward	11.978	12.656
	#16-9	subjective probability, safe	11.979	12.656
	#16-10	distortion parameters of monetary gamble and safe reward	11.929	12.607
	#16-11	distortion parameter of monetary gamble reward, safe	11.934	12.612
	#16-12	distortion parameter of monetary safe reward, safe	12.025	12.704
	#16-13	feedback uncertainty, subjective probability	11.88	12.559
	#16-14	feedback uncertainty, distortion parameter of monetary gamble reward	11.882	12.559
	#16-15	feedback uncertainty, distortion parameter of safe reward	11.923	12.601
	#16-16	feedback uncertainty, safe	11.929	12.608
	#16-17	distortion parameters of monetary gamble and safe reward, safe	12.025	13.018
	#16-18	subjective probability, distortion parameter of monetary gamble reward, safe	11.962	12.955
	#16-19	subjective probability, distortion parameter of monetary safe reward, safe	12.1913	13.208
	#16-20	subjective probability, distortion parameters of monetary gamble and safe reward	12.172	13.188
	#16-21	feedback uncertainty, distortion parameters of monetary gamble and safe reward	12.151	13.167
	#16-22	feedback uncertainty, distortion parameter of monetary gamble reward, safe	12.178	13.195
	#16-23	feedback uncertainty, distortion parameter of monetary safe reward, safe	12.235	13.252
	#16-24	feedback uncertainty, subjective probability, distortion parameter of monetary gamble reward	12.168	13.185
	#16-25	feedback uncertainty, subjective probability, distortion parameter of monetary safe reward	12.171	13.188
	#16-26	feedback uncertainty, subjective probability, safe	12.175	13.192
