# Supplementary material for: Feedback from an avatar facilitates risk-taking by modulating the amygdala response to feedback uncertainty
Source: PLoS Biol. 2025 Apr 22;23(4):e3003122. doi: 10.1371/journal.pbio.3003122 (PMC12015647; doi:10.1371/journal.pbio.3003122)
Supplement: S1 Data — (a) Gambling rates in the avatar and human conditions are shown. (b) Coefficients of feedback uncertainty in avatar and human conditions are shown. (XLSX) [file pbio.3003122.s003.xlsx]

## Sheet: S1 Data
		a) gambling rates															b) coefficients of feedback unceratinty
subID		avatar							human
Dif in Expected values		0	15	30	45	60	80	100	0	15	30	45	60	80	100		β_fu(A)	β_fu(H)	β_fu(A)-β_fu(H)
ID1		0.333333	0.4375	0.375	0.375	0.6875	0.5	0.75	0.583333	0.5	0.5	0.25	0.5	0.75	0.875		-16.7844	-15.9212	-0.863159
ID2		0.0833333	0.1875	0.125	0	0.1875	0.375	1	0	0.375	0.125	0	0.1875	0.375	0.875		-35.1453	-35.3383	0.192972
ID3		0.166667	0	0.3125	0	0.5	0.875	1	0.166667	0	0.1875	0	0.4375	0.375	0.75		-19.8713	-23.4933	3.62201
ID4		0.583333	0.875	0.875	1	1	1	1	0.416667	0.875	0.6875	0.875	0.9375	1	1		4.68506	2.26211	2.42295
ID5		0.166667	0.3125	0.4375	0.375	0.4375	0.416667	0.75	0.0833333	0.4375	0.375	0.25	0.4375	0.875	0.875		-10.6831	-9.93233	-0.750744
ID6		0.5	0.8125	0.4375	0.875	0.5625	1	1	0.666667	0.9375	0.4375	0.375	0.875	1	1		-4.39355	-2.86158	-1.53197
ID7		0.333333	0	0.25	0.875	0.8125	0.875	1	0.333333	0	0.5	0.625	0.6875	0.875	0.875		-4.7964	-5.0244	0.228
ID8		0.416667	0.9375	0.625	0.25	0.4375	0.5	0.25	0.333333	0.9375	0.5	0.375	0.375	0.375	0.125		-4.56063	-5.60495	1.04431
ID9		0.166667	0.75	0.5	0.25	0.5	0.5	0.75	0.0833333	0.6875	0.5625	0.25	0.5625	0.75	1		-13.3957	-12.552	-0.843734
ID10		0.333333	0.4375	0.4375	0.125	0.625	0.5	1	0.333333	0.3125	0.375	0.25	0.5	0.375	1		-37.2025	-38.2491	1.04664
ID11		0.333333	0.0625	0.3125	1	0.9375	0.75	1	0.333333	0.125	0.4375	0.5	0.875	0.875	1		-3.35108	-3.74949	0.398404
ID12		0.5	0.9375	0.6875	1	0.8125	1	1	0.25	0.9375	0.75	1	0.6875	1	0.875		3.88981	2.45695	1.43286
ID13		0	0.8125	0.8125	0.875	1	1	0.875	0.0833333	0.5625	0.8125	0.833333	0.9375	0.75	0.875		1.11447	-0.326663	1.44113
ID14		0.0833333	1	0.9375	1	1	1	0.75	0.166667	1	0.875	1	0.9375	1	0.75		3.27743	2.661	0.616431
ID15		0	1	1	1	1	1	1	0.0833333	1	1	1	0.9375	1	1		-5.61783	-6.02539	0.407561
ID16		0.666667	0.875	1	1	0.875	0.875	1	0.666667	0.9375	0.875	0.875	0.875	0.875	1		4.45353	3.58474	0.868787
ID17		0.416667	0.8125	0.6875	0.875	0.9375	1	1	0.666667	0.6875	0.75	1	0.6875	1	1		2.96069	2.34522	0.615468
ID18		0.416667	0.9375	0.6875	1	0.75	0.625	0.875	0.75	1	0.8125	0.625	0.6875	1	0.75		-0.229424	1.37476	-1.60419
ID19		0.25	1	1	0.875	0.9375	0.75	0.875	0.5	0.9375	0.9375	0.75	0.9375	0.75	0.875		-0.543764	-0.767046	0.223283
ID20		0.5	1	0.75	1	0.8125	1	1	0.583333	1	0.8125	1	0.75	1	1		6.06178	6.58612	-0.524344
ID21		0.333333	0.8125	0.5	1	0.6875	0.75	0.875	0.166667	0.8125	0.5	0.25	0.6875	0.75	1		-0.945076	-2.34263	1.39755
ID22		0.416667	0.625	0.625	0.75	0.75	0.75	0.875	0.5	0.5625	0.5625	0.875	0.625	0.375	1		-0.939815	-1.50617	0.566351
ID23		0.416667	0.0625	0.3125	0.5	0.625	0.75	1	0.416667	0	0.375	0.5	0.5625	0.625	1		-49.6953	-50	0.304683
ID24		0.583333	0.75	0.5625	0.375	0.625	0.875	1	0.333333	0.8125	0.6875	0.583333	0.6875	0.5	0.875		-4.9997	-5.34564	0.345937
ID25		0.75	0.375	0.5625	1	0.8125	0.75	1	0.444444	0.375	0.5625	0.875	0.875	1	0.625		1.77324	0.218846	1.55439
ID26		0.333333	0.3125	0.5	0.75	0.875	0.875	0.875	0.25	0.375	0.375	0.75	0.6875	0.75	0.875		-17.6888	-19.408	1.71919
ID27		0.416667	0.875	0.9375	0.75	0.8125	1	1	0.277778	1	0.75	0.625	0.8125	0.75	0.875		-1.16317	-3.59904	2.43587
ID28		0.166667	0.375	0.5	0.875	0.625	0.625	0.625	0.166667	0.375	0.4375	0.5	0.666667	0.5	0.875		-3.25129	-3.52758	0.276287
