# Supplementary material for: Feedback from an avatar facilitates risk-taking by modulating the amygdala response to feedback uncertainty
Source: PLoS Biol. 2025 Apr 22;23(4):e3003122. doi: 10.1371/journal.pbio.3003122 (PMC12015647; doi:10.1371/journal.pbio.3003122)
Supplement: S2 Data — (a) Gambling rates in the avatar and human conditions are shown. (b) Coefficients of feedback uncertainty in avatar and human conditions were shown. (c) Personality scores (IRI, STAI, LSAS) were shown. One participant (ID37) failed to answer the personality questionnaire. (d) Feedback uncertainty correlated activity in amygdala, vSTR and vACC. Due to the problem of image quality, two participants (ID40 and ID41) were excluded from the fMRI analysis. (XLSX) [file pbio.3003122.s004.xlsx]

## Sheet: S2 Data
			a)gambling rates											b)coefficients of feedback unceratinty				c)personality scores									d)fMRI activityy (feedback uncertainty correlated)
		subID	avatar					Human																			amygdala		vACC		vSTR
Dif in Expected values			0	20	30	40	50	0	20	30	40	50		β_fu(A)	β_fu(H)	β_fu(A)-β_fu(H)		IRI_F	IRI_PT	IRI_EC	IRI_PD	IRI total	STAI	LSAS		condition	Avatar	Human	Avatar	Human	Avatar	Human
		ID29	0	0.833333	1	1	1	0	0.833333	1	1	1		-49.7074	-49.7074	-1.2088e-09		25	21	23	23	92	74	36		ID29	-3.52487	-8.77172	3.4299	-4.99393	-3.12343	2.30787
		ID30	0.166667	0.916667	1	1	1	0.333333	0.916667	1	1	1		6.90537	5.80972	-1.09565		22	22	26	24	94	98	83		ID30	-3.91975	-11.335	1.09442	4.39483	-2.53447	-5.18021
		ID31	0.444444	0.916667	1	1	1	0.611111	0.916667	1	0.916667	1		5.3678	4.89223	-0.475569		25	20	22	26	93	81	35		ID31	0.584086	-4.15525	-0.550178	-1.29694	-5.78863	-4.45937
		ID32	0	0.666667	1	1	1	0.111111	0.666667	1	1	0.833333		1.88259	1.58812	-0.294472		26	22	23	24	95	59	48		ID32	14.0245	-0.178838	19.0602	0.650639	3.29452	0.885829
		ID33	0.555556	0.666667	1	0.916667	0.833333	0.555556	0.833333	1	0.916667	1		-49.4493	-50	-0.550736		25	25	23	24	97	99	23		ID33	11.6169	-9.13121	2.51739	0.856077	-6.66711	-10.6175
		ID34	0.277778	0.916667	1	1	1	0.333333	0.733333	1	1	1		5.91336	6.25709	0.343727		23	26	21	24	94	94	54		ID34	5.86284	-6.63377	0.523912	-2.16332	-2.91671	4.01599
		ID35	0.277778	0.583333	1	1	0.666667	0.222222	0.5	0.833333	0.75	1		-10.3389	-9.18906	1.1498		24	26	24	23	97	107	52		ID35	-0.39407	-4.13717	-2.98242	2.85365	0.995212	4.13157
		ID36	0.222222	0.666667	0.833333	0.833333	1	0.277778	0.75	0.833333	0.75	1		2.91783	2.84155	-0.0762817		26	19	21	28	94	56	9		ID36	5.95006	-2.76561	-2.70641	-0.569504	-8.30826	-6.88719
		ID37	0.555556	0.833333	0.833333	1	1	0.555556	1	0.833333	0.916667	1		-12.2297	-12.4532	-0.223464		NaN	NaN	NaN	NaN	NaN	NaN	NaN		ID37	1.3784	-3.33088	1.89352	-3.80034	0.857395	4.50267
		ID38	0.444444	0.583333	1	0.5	1	0.277778	0.75	0.833333	0.666667	1		1.19806	1.12087	-0.077193		26	18	19	19	82	87	33		ID38	-2.75915	-0.900567	-1.88685	-1.40606	0.0693901	3.34015
		ID39	0.0555556	0.833333	1	1	1	0.0555556	0.916667	1	0.833333	1		4.64501	5.14634	0.50133		23	22	24	22	91	86	86		ID39	-0.565239	5.29454	-0.966433	-1.10553	6.71513	2.71396
		ID40	0.444444	1	1	1	1	0.444444	0.833333	1	0.916667	1		3.74143	4.6556	0.914165		26	20	25	26	97	68	70		ID40	NaN	NaN	NaN	NaN	NaN	NaN
		ID41	0	0.333333	0.666667	0.75	1	0.222222	0.583333	0.666667	0.583333	0.666667		-5.86088	-6.40058	-0.539699		21	22	23	21	87	70	63		ID41	NaN	NaN	NaN	NaN	NaN	NaN
		ID42	0.555556	0.583333	0.833333	0.75	1	0.5	0.5	0.833333	0.833333	1		-1.08413	-0.747665	0.336463		19	16	21	20	76	93	21		ID42	-2.69849	3.5117	-2.27013	-0.502608	-0.0106174	-4.24736
		ID43	0.222222	0.166667	0.166667	0.583333	0.666667	0.0555556	0.0833333	0.166667	0.666667	0.666667		-50	-49.5296	0.470423		21	25	22	21	89	90	21		ID43	5.88163	0.85862	2.23258	0.75874	7.1595	6.4276
		ID44	0.388889	1	1	1	1	0.444444	0.833333	1	1	1		-5.08874	-4.99366	0.0950777		21	25	21	23	90	81	53		ID44	-0.245904	0.0639047	-3.97655	-0.779122	10.7077	7.78984
		ID45	0.222222	0.5	1	0.833333	0.833333	0.333333	0.166667	1	1	0.833333		-6.90503	-6.92778	-0.0227478		22	21	20	21	84	102	39		ID45	-4.99104	0.0391201	-1.56131	-1.25516	-3.33441	2.89051
		ID46	0.111111	0.416667	1	1	1	0.166667	0.583333	0.833333	1	0.833333		-3.08929	-3.31186	-0.222562		17	19	19	16	71	85	87		ID46	3.86162	-4.3459	5.9602	0.602055	-5.75706	-3.71944
		ID47	0.111111	0.5	1	1	0.833333	0.0555556	0.5	1	0.916667	1		-1.23885	-0.928739	0.310106		23	27	24	24	98	92	94		ID47	3.03622	-6.55479	-0.238407	2.08459	-3.5986	-6.96099
		ID48	0.0555556	0.666667	0.833333	0.916667	0.5	0.333333	0.533333	0.833333	1	0.833333		-29.0493	-30.7612	-1.71194		23	21	21	24	89	64	37		ID48	9.60503	2.74979	5.67758	-2.98391	6.85318	-1.15818
		ID49	0.122222	0.583333	0.833333	0.916667	0.833333	0.0555556	0.666667	1	1	1		3.92026	3.14134	-0.778922		16	27	27	22	92	115	78		ID49	2.71712	-2.5523	0.0410874	-3.13956	-11.2075	-11.3688
		ID50	0.111111	0.583333	0.833333	1	1	0.0555556	0.5	0.833333	1	1		3.92394	4.49777	0.57383		23	21	23	22	89	82	83		ID50	-8.49479	-4.68339	4.105	1.8276	5.10758	6.95051
		ID51	0.222222	0.333333	0.5	0.5	0.666667	0.166667	0.0833333	0.666667	0.75	0.5		-37.5319	-37.3865	0.145386		24	22	20	25	91	58	34		ID51	-13.9908	-4.04761	-2.64696	3.88143	-1.50245	-1.25849
		ID52	0.611111	0.833333	1	0.916667	0.833333	0.388889	0.75	1	0.833333	0.833333		-5.96227	-4.13636	1.82591		26	26	26	28	106	93	73		ID52	-4.0548	-0.0305329	-2.0272	4.37156	-0.998441	7.88505
		ID53	0.277778	0.5	1	0.833333	0.833333	0.222222	0.5	0.833333	1	0.833333		-4.07675	-4.12214	-0.045387		23	23	24	26	96	96	35		ID53	-6.13691	4.83464	-5.26675	2.93174	1.67695	5.15303
		ID54	0	0.583333	0.833333	0.75	1	0.0555556	0.416667	0.833333	0.75	0.833333		-0.0487686	0.406171	0.454939		22	17	22	18	79	86	43		ID54	-5.56232	-0.472851	-1.68898	-9.80473	-4.00342	-1.68437
		ID55	0.333333	0.416667	0.5	0.666667	0.333333	0.388889	0.416667	0.333333	0.75	0.833333		-46.5685	-47.5547	-0.986278		24	22	17	23	86	96	53		ID55	4.28992	-3.8181	-12.378	-0.530082	-2.13851	3.31565
		ID56	0.277778	1	1	0.916667	1	0.388889	0.833333	1	1	1		4.37284	3.85704	-0.515803		23	21	21	22	87	107	83		ID56	5.81309	-14.0919	-2.42006	5.49245	10.2743	-0.866268
		ID57	0	0	0.666667	0.5	0.5	0	0.25	0.333333	0.333333	0.666667		-2.09948	-2.01788	0.0816077		23	23	26	21	93	134	116		ID57	-3.76199	7.52675	4.40215	5.89813	0.169868	11.1453
		ID58	0.222222	0.5	0.666667	0.916667	1	0.0555556	0.25	0.666667	0.916667	1		-4.65328	-3.08664	1.56664		26	23	26	23	98	87	52		ID58	-8.3475	-8.78832	3.22782	5.3831	-8.75215	-5.68901
		ID59	0.166667	0	0.166667	0.583333	0.5	0.111111	0.0833333	0	0.416667	0.166667		-50	-49.1729	0.827083		19	20	18	25	82	83	63		ID59	-6.84465	-0.398047	8.14154	1.50204	6.71912	-2.9229
		ID60	0.0555556	0.666667	0.666667	0.75	1	0	0.5	0.666667	0.833333	1		2.14212	2.61194	0.469827		26	22	22	30	100	73	34		ID60	1.54266	6.4708	1.89236	-4.09671	0.0253207	-0.796302
		ID61	0.666667	0.75	1	0.916667	1	0.722222	0.75	1	0.833333	1		2.0607	2.23381	0.173113		26	26	24	24	100	102	61		ID61	-15.6845	-10.4589	2.22032	3.71756	-4.59189	-8.82778
		ID62	0.444444	0.5	1	1	0.833333	0.444444	0.416667	0.833333	0.75	0.833333		-5.24744	-3.88555	1.36189		26	25	22	25	98	63	24		ID62	-11.0492	-1.8289	-8.59117	-0.358298	-12.5079	5.08347
		ID63	0.111111	0.0833333	0	0.333333	0.5	0	0.166667	0.166667	0.416667	0.166667		-42.3003	-41.8593	0.441023		22	23	24	21	90	104	95		ID63	-4.82834	-5.33897	1.92259	-1.4909	1.04137	-6.11601
		ID64	0.166667	0.833333	0.666667	0.916667	0.833333	0.111111	0.833333	0.833333	0.833333	0.833333		-6.79061	-6.39959	0.391026		18	16	16	20	70	78	24		ID64	6.17256	6.01812	6.92308	1.99629	-0.25544	7.96004
		ID65	0.222222	0.583333	0.5	0.833333	0.666667	0.444444	0.5	0.666667	0.916667	1		-21.6188	-23.506	-1.88722		23	23	20	21	87	109	57		ID65	7.96187	1.45485	10.082	0.147128	5.58418	-8.29485
		ID66	0.166667	0.583333	0.5	0.666667	0.666667	0.222222	0.583333	0.666667	0.666667	0.333333		-0.747286	-0.786278	-0.0389916		26	23	19	27	95	66	30		ID66	-5.18431	-4.94241	-2.30793	5.32496	-3.86525	2.8974
		ID67	0.388889	0.916667	1	1	1	0.333333	0.916667	1	0.916667	1		3.68557	4.48802	0.802452		25	23	25	24	97	83	86		ID67	2.54681	-1.58698	-0.352893	3.93526	-5.77195	-12.1688
		ID68	0.388889	0.583333	1	0.916667	1	0.277778	0.5	0.833333	0.75	0.666667		-38.1458	-35.7676	2.37816		24	24	23	23	94	115	71		ID68	-1.23411	3.04718	-2.75068	-0.726279	-7.71437	0.492121
		ID69	0.333333	0.666667	1	1	1	0.444444	0.5	0.666667	1	1		-3.76902	-3.31473	0.454295		25	25	23	20	93	125	81		ID69	8.76746	6.45838	3.3529	2.28687	1.3353	4.41707
		ID70	0.111111	0.0833333	0.833333	0.666667	0.666667	0.111111	0.166667	0.666667	0.75	0.666667		-9.06292	-9.34232	-0.279403		30	15	21	20	86	71	11		ID70	1.79981	-7.30961	-2.51743	-1.85743	-2.93046	-7.01731
		ID71	0	1	1	1	1	0.0555556	0.916667	1	0.916667	1		17.8996	18.5213	0.621775		23	24	23	25	95	130	58		ID71	0.313807	-3.02385	-1.65787	-0.765082	-4.17786	4.13093
		ID72	0	0.833333	1	0.916667	1	0	0.666667	0.833333	0.916667	1		5.33927	6.39475	1.05548		23	21	23	27	94	63	35		ID72	3.90286	4.53034	-0.0553526	-3.78616	1.41701	3.15808
		ID73	0	0.0833333	0.5	0.666667	0.833333	0.0555556	0.25	0.666667	0.75	1		-0.662574	-2.00972	-1.34715		21	20	28	21	90	93	53		ID73	-11.4265	-1.22933	0.113752	1.05625	-7.20069	-4.33403
		ID74	0.388889	0.75	1	1	1	0.388889	0.5	1	1	1		-17.3046	-16.4635	0.841096		23	25	24	24	96	87	31		ID74	-4.74075	4.935	-5.90594	13.1018	0.695981	3.22887
		ID75	0.166667	0.666667	1	0.916667	0.833333	0.333333	0.833333	1	0.916667	0.833333		2.99694	1.38024	-1.6167		18	17	14	20	69	80	19		ID75	7.51505	-4.73237	2.8812	-2.511	2.52164	-7.37796
		ID76	0.333333	0.666667	1	1	1	0.333333	0.583333	1	0.833333	1		4.54885	5.49543	0.946581		21	14	20	22	77	87	42		ID76	4.23326	14.4798	-2.57198	11.3627	-9.9126	1.32161
		ID77	0.0555556	0.25	0.833333	0.916667	1	0.222222	0.25	0.666667	1	1		-49.5317	-50	-0.468347		26	20	25	20	91	96	62		ID77	-9.83945	-5.56909	7.85179	2.463	-9.54528	-3.66465
		ID78	0.277778	0.333333	0.833333	0.833333	0.666667	0.277778	0.333333	0.333333	0.5	1		-40.2395	-38.8022	1.43722		25	26	22	26	99	71	36		ID78	-2.46621	4.54316	-5.72131	-3.23895	-3.28802	1.91056
		ID79	0.444444	0.666667	0.833333	0.75	0.833333	0.222222	0.416667	0.166667	0.666667	1		-4.84591	-1.80512	3.04079		27	25	28	25	105	113	108		ID79	-3.48211	13.1809	-5.68275	0.440991	-1.12129	1.07648
