# Supplementary material for: Feedback from an avatar facilitates risk-taking by modulating the amygdala response to feedback uncertainty
Source: PLoS Biol. 2025 Apr 22;23(4):e3003122. doi: 10.1371/journal.pbio.3003122 (PMC12015647; doi:10.1371/journal.pbio.3003122)
Supplement: S3 Data — No observer, avatar observer, and human observer conditions were included. (XLSX) [file pbio.3003122.s005.xlsx]

## Sheet: S3 Data
participants	NoObserver			AvatarObserver			HumanObserver
Dif in Expected Value	0~	40~	67~	0~	40~	67~	0~	40~	67~
PiID1	0.677083	0.958333	1	0.65625	1	0.9375	0.59375	0.958333	0.8125
PiID2	0.8125	1	0.9375	0.916667	0.916667	0.9375	0.791667	0.916667	0.9375
PiID3	0.84375	0.916667	1	0.666667	0.958333	1	0.697917	0.791667	1
PiID4	0.875	0.75	0.9375	0.791667	0.833333	0.75	0.8125	0.625	0.875
PiID5	0.770833	0.916667	1	0.75	0.958333	0.8125	0.75	0.875	0.8125
PiID6	0.802083	0.666667	0.9375	0.875	0.875	1	0.864583	0.833333	1
PiID7	0.825	1	1	0.679167	1	1	0.616667	1	1
PiID8	0.4875	0.95	0.8	0.545833	1	1	0.7625	1	1
PiID9	0.2875	0.75	1	0.566667	0.85	1	0.766667	0.8	0.8
PiID10	0.770833	1	1	0.75	1	1	0.725	1	1
PiID11	0.520833	1	1	0.583333	1	1	0.533333	1	1
